# Supplementary material for: Management of tuberculosis infection in Victorian children: A retrospective clinical audit of factors affecting treatment completion
Source: PLoS One. 2022 Oct 13;17(10):e0275789. doi: 10.1371/journal.pone.0275789 (PMC9562148; doi:10.1371/journal.pone.0275789)
Supplement: S2 Text — (TXT) [file pone.0275789.s003.txt]

S2 Text – Supplemental data analysis document

**DATA CLEANING AND ANAYLISIS OF LTBI CHILD

*****
capture log close
version 16

*Check Working directory 
cd
*Set working directory

set more off
*Open data from dta file 
use "\\Client\C$\LTBIatRCHrawdata.dta",clear 

*Create log file 

set more off

*******
** DATA CLEANING 
*Check all particpants eligible 
list record_id if a1_doc_ltbi !=1
* record ID 30 ineligible
list record_id if a2_under18 !=1
list record_id if a3_currentrx ==1
* Record ID 30 having ongoing treatment
replace a1_doc_ltbi = 1 in 30
replace a3_currentrx = 2 in 30
*Re-check all particpants eligible 
list record_id if a1_doc_ltbi !=1
tab part_a_eligibility_a_v_0 

*CHECK DEMOGRAPHICS
*Check SEX
tab b3_sex
list record_id if b3_sex==9
*Record ID 197 sex not recorded checked file and should be female
replace b3_sex=0 if record_id==197
tab b3_sex


*Create AGE and check 
tab b2_dob, missing
*(none missing)
tab c2_date_referral, missing
*(18 missing)
tab d10_first_scheduled, missing
*(none missing)
*Calculate AGE at time of first scheduled visit
generate AGEdays=d10_first_scheduled - b2_dob
generate AGEyears=AGEdays/365.25
summarize AGEyears, detail
tab AGEyears
*we have a negative age, and 2 that are >1000 years
browse b1_urn AGEyears  b2_dob  c2_date_referral  d10_first_scheduled if AGEyears<0
*incorrect birth date - rechecked the original file, should be 17/10/96
replace b2_dob = td(17oct1996) in 74
*now look at the >1000 years
browse b1_urn AGEyears  b2_dob  c2_date_referral  d10_first_scheduled if AGEyears>1000
*both first appt in year 3015 - should be 2015
replace d10_first_scheduled = td(13mar2015) in 177
replace d10_first_scheduled = td(13apr2015) in 283
*now look at >18 years person
browse b1_urn AGEyears  b2_dob  c2_date_referral  d10_first_scheduled if AGEyears>18
*correct birth date. Was referred to us while <18 years, so just keep in dataset for analysis

*now need to redo the age variable
drop AGEdays
drop AGEyears
generate AGEdays=d10_first_scheduled - b2_dob
generate AGEyears=AGEdays/365.25
tab AGEyears
summarize AGEyears, detail
*(median age 8.7 years, IQR 4.2 to 13.5y. Mean age 8.8 years)
histogram AGEyears
*(even spread across all ages)

*now can create age buckets
generate AGEcategory = 1
replace AGEcategory = 2 if AGEyears >=1 & AGEyears<5
replace AGEcategory = 3 if AGEyears >=5 & AGEyears<10
replace AGEcategory = 4 if AGEyears >=10 
tab AGEcategory, missing
*create labels for age variables 
label variable AGEdays "Age in days"
label variable AGEyears "Age in years"
label variable AGEcategory "Age bracket"
label define AGEcategory 1 "infant" 2 "young child" 3 "older child" 4 "adolescent"
label values AGEcategory AGEcategory
*check age category 
tab AGEcategory, missing
*(none missing)


*check COUNTRY OF BIRTH 
tab b8_country_birth, missing
list record_id if b8_country_birth ==9
* 2.72 % not recorded; Record ID 90, 103, 122, 123, 131, 147, 218, 273, 398, 399
replace b8_country_birth=. if b8_country_birth ==9
tab b8_country_birth, missing

tab b8o_other_country, missing 
list b8o_other_country
*record ID 206 country of birth not recorded
replace b8_country_birth =. if record_id==206
*check 
tab b8_country_birth, missing 
tab b8_country_birth e23_countryofbirth, missing
 
generate COUNTRY_birth= e23_countryofbirth
label variable COUNTRY_birth "Country of Birth (combined data)"
label values COUNTRY_birth e23_countryofbirth_
tab COUNTRY_birth e23_countryofbirth, missing
*(check it is identical)
replace COUNTRY_birth=. if COUNTRY_birth ==9
tab COUNTRY_birth e23_countryofbirth, missing
*(recheck that it just changed the 'not recorded')

list b8_country_birth if COUNTRY_birth ==.
* all australia except one (ID 284) is myanmar
replace COUNTRY_birth=0 if COUNTRY_birth==.
replace COUNTRY_birth =1 in 284
tab COUNTRY_birth, missing

*create combined/ condensedlist of contry of birth 
browse COUNTRY_birth b8o_other_country e23o_countryofbirth_sp
generate COUNTRY_birth_specify=e23o_countryofbirth_sp
tab COUNTRY_birth_specify, missing
*(89 blank - but many of these are Australia, and some are incorrectly saying a different country when actually born in Australia)
replace COUNTRY_birth_specify=b8o_other_country if COUNTRY_birth_specify=="" & COUNTRY_birth==1
tab COUNTRY_birth_specify, missing
*(only 1 change - now 88 blank - but need to check which should be Australia)
browse COUNTRY_birth COUNTRY_birth_specify b8o_other_country e23o_countryofbirth_sp if  COUNTRY_birth_specify!="" & COUNTRY_birth==0
*(confirms 4 patients all born in Australia)
replace COUNTRY_birth_specify="AUSTRALIA" if COUNTRY_birth==0
tab COUNTRY_birth_specify, missing
*(just one without known country of birth)
browse COUNTRY_birth COUNTRY_birth_specify b8_country_birth b8o_other_country e23_countryofbirth e23o_countryofbirth_sp if  COUNTRY_birth_specify==""
*(checked file - definitely born in Burma)
replace COUNTRY_birth_specify="Burma" if COUNTRY_birth_specify==""
tab COUNTRY_birth_specify, missing
bysort COUNTRY_birth: tab COUNTRY_birth_specify, missing

*MEDICARE
tab b6_medicare, missing
replace b6_medicare=. if b6_medicare==9
tab b6_medicare, missing
tab b6_medicare

*FIRST LANGUAGE 
tab b10_preferred_language
list record_id if b10_preferred_language ==9
* 1.73% not recorded; record ID 25,72,23,79,91,94,95
replace b10_preferred_language=. if b10_preferred_language==9
*check 
tab b10_preferred_language, missing
*clean preferred language listed
replace b10o_pref_language_specify="Burmese" if b10o_pref_language_specify=="Burma"
replace b10o_pref_language_specify="Burmese" if b10o_pref_language_specify=="Burmese and other related languages"
replace b10o_pref_language_specify="Burmese" if b10o_pref_language_specify=="Burmese and related languages"
replace b10o_pref_language_specify="Filipino" if b10o_pref_language_specify=="Filippino"
replace b10o_pref_language_specify="Filipino" if b10o_pref_language_specify=="Fillipino"
replace b10o_pref_language_specify="Somali" if b10o_pref_language_specify=="Somalia"
replace b10o_pref_language_specify="Tigrinya" if b10o_pref_language_specify=="Tigringya"
*check
tab b10o_pref_language_specify
  

*check INTERPRETER 
tab b9_interpreter
* (none missing) 
tab e22_first_visit_interp
tab b9_interpreter e22_first_visit_interp
*(lots missing - we dont do a very good job at recording whether used an interpreter. Best to just keep it as is for now.)


*check REFERRAL (Part C) 
tab c1_referral_present, missing
*(none missing, 384 referrals, 20 no referrals)
tab c2_date_referral, missing
*(18 missing dates - no referrals)
tab c3_referring_doctor, missing
*(16 missing referral doctor. note 388 listed , only 384 referrals listed in c1_referral_present how do we account for discrepancy in referral details)
tab c3_referring_doctor_sp, missing

*create new variable ReferredFrom
gen ReferredFrom=c3_referring_doctor
browse ReferredFrom c3_referring_doctor c3_referring_doctor_sp if ReferredFrom!=4
browse ReferredFrom c3_referring_doctor c3_referring_doctor_sp if ReferredFrom==4
label values ReferredFrom c3_referring_doctor_
label define c3_referring_doctor_ 5 "Royal Children's Hospital Internal" 6 "International Health and Medical Services (IHMS)" 0 "GP" 1 "TB Undertaking service" 2 "TB Program (including TB program nurse)" 3 "Department of Immigration (DIBP)" 4 "Other" 9 "Not recorded", replace
tab ReferredFrom, missing 

*recode
replace ReferredFrom=3 if  c3_referring_doctor_sp== "SA Tuberculosis Service"
replace ReferredFrom=3 if  c3_referring_doctor_sp== "Government of Western Australia Department of Health, Child and Adolescent Health Service"
replace ReferredFrom=3 if  c3_referring_doctor_sp== "Department of Health (Cannot find referral in system)"
replace ReferredFrom=5 if  c3_referring_doctor_sp=="Internal referral"
replace ReferredFrom=5 if  c3_referring_doctor_sp=="Consultant paediatrician" 
replace ReferredFrom=5 if  c3_referring_doctor_sp=="Department of nephrology at RCH (internal referral)" 
replace ReferredFrom=5 if  c3_referring_doctor_sp=="Specialist clinics internal referral - Department of Gastroenterology" 
replace ReferredFrom=5 if  c3_referring_doctor_sp=="Internal referral, doctor from respiratory department"
replace ReferredFrom=5 if  c3_referring_doctor_sp=="Internal referral from rheumatology department"
replace ReferredFrom=5 if  c3_referring_doctor_sp== "ED RCH"
replace ReferredFrom=5 if  c3_referring_doctor_sp=="Consultant referral form"
replace ReferredFrom=5 if  c3_referring_doctor_sp=="RCH ED doctor"
replace ReferredFrom=5 if  c3_referring_doctor_sp=="Referred from ED (could not find actual referral)"
replace ReferredFrom=5 if  c3_referring_doctor_sp=="ED doc at RCH"
replace ReferredFrom=5 if  c3_referring_doctor_sp=="JMO from Cockatoo Ward RCH" 
replace ReferredFrom=5 if  c3_referring_doctor_sp=="RCH doc - Specialist clinics internal referral" 
replace ReferredFrom=0 if  c3_referring_doctor_sp=="EACH Refugee Health Clinic" 
replace ReferredFrom=0 if  c3_referring_doctor_sp=="ASRC Health Program" 
replace ReferredFrom=0 if  c3_referring_doctor_sp=="EACH refugee health clinic" 
replace ReferredFrom=6 if  c3_referring_doctor_sp=="International Health and Medical Services (IHMS)" 
replace ReferredFrom=6 if  c3_referring_doctor_sp=="International Health and Medical Services (ihms)" 
replace ReferredFrom=6 if  c3_referring_doctor_sp=="International health and medical services (IHMS)" 
replace ReferredFrom=6 if  c3_referring_doctor_sp=="International health and medical services IHMS" 
replace ReferredFrom=6 if  c3_referring_doctor_sp=="International health and Medical services IHMS"
replace ReferredFrom=6 if  c3_referring_doctor_sp=="International Health and Medical Services"
replace ReferredFrom=6 if  c3_referring_doctor_sp=="International Health and Medical Services (Melbourne Immigration Transit Accommodation)"
*Check 
tab ReferredFrom, missing 

tab c4_clinic_referral, missing
* (note 386 listed)
tab c4_clinic_referral_specify
*clean clinics 
list record_id if c4_clinic_referral_specify=="Refugee Clinic"
*176, 283, 337, 385
replace c4_clinic_referral=3 in 176
replace c4_clinic_referral=3 in 283
replace c4_clinic_referral=3 in 337
replace c4_clinic_referral=3 in 385
list record_id if c4_clinic_referral_specify=="Refugee clinic"
* 252, 356, 386
replace c4_clinic_referral=3 in 252
replace c4_clinic_referral=3 in 356
replace c4_clinic_referral=3 in 386
list record_id if c4_clinic_referral_specify=="Refugee Health"
*63, 198, 199, 212, 213, 214
replace c4_clinic_referral=3 in 63
replace c4_clinic_referral=3 in 198
replace c4_clinic_referral=3 in 199
replace c4_clinic_referral=3 in 212
replace c4_clinic_referral=3 in 213
replace c4_clinic_referral=3 in 214
list record_id if c4_clinic_referral_specify=="Refugee Health Clinic"
*275, 288, 369
replace c4_clinic_referral=3 in 275
replace c4_clinic_referral=3 in 288
replace c4_clinic_referral=3 in 369
list record_id if c4_clinic_referral_specify=="Refugee Health clinic"
*291
replace c4_clinic_referral=3 in 291
list record_id if c4_clinic_referral_specify=="Refugee health"
*273
replace c4_clinic_referral=3 in 273
list record_id if c4_clinic_referral_specify=="Refugee health clinic"
*351
replace c4_clinic_referral=3 in 351
list record_id if c4_clinic_referral_specify=="Migrant Screening clinic / Dep of Respiratory and sleep disorder med"
*26
replace c4_clinic_referral=1 in 26
list record_id if c4_clinic_referral_specify=="Migrant screening clinic / Department of Respiratory Medicine"
*24
replace c4_clinic_referral=1 in 24
list record_id if c4_clinic_referral_specify=="Urology and Gen med"
*246
replace c4_clinic_referral=4 in 246
list record_id if c4_clinic_referral_specify=="General paediatric clinic/ behavioural clinic / immigration health"
*382
replace c4_clinic_referral=4 in 382
*condense gen Paeds into "other"
replace c4_clinic_referral=5 if c4_clinic_referral==4
*check
tab c4_clinic_referral, missing
replace c4_clinic_referral=. if c4_clinic_referral==9
tab c4_clinic_referral, missing
tab c6_tbu_immigration, missing
*(18 missing) what is this variable?
tab c6_contact_tracing, missing
*(18 missing)
tab c6_positive_results, missing
*(19 missing)
tab c6_tbscreening, missing
*(19 missing)
tab c6_ref_migr_screen, missing
*(19 missing)
tab c6_reason_other, missing
*(20 missing)
tab c6b_other_reason, missing
*a lot of information, not sure if its important 
tab part_c_referral_deta_v_1, missing
*(none missing)

**Check CLINIC ATTENDANCE (Part D)
tab d11_attendance_first_visit, missing
*(none missing)
tab d12_clinic_first_visit, missing
*(none missing, 3 in other)
label define d12_clinic_first_visit_ 6 "DNA" 1 "Resp Med TB clinic" 2 "GM Infectious disease (ID) clinic" 3 "GM Immigrant Health clinic" 4 "GM / General Paediatric (other)" 5 "Other" 9 "Not recorded", replace
replace d12_clinic_first_visit=6 if d15_total_attended_visits==0
tab d12_clinic_first_visit, missing
tab d12o_other_clinic_specifiy
tab d14_different_clinic, missing
*(none missing, 43 clinic changes )
tab d14o_other_clinic_sp, missing
*(none missing )
tab d15_total_attended_visits, missing
*(none missing, 5 with 0 visits- all TB clinic, 20 with 1 visit)-median and IQR
summ d15_total_attended_visits, detail
tab d17_outcome_final_visit, missing
*(none missing) 
**cleaning
label define d17_outcome_final_visit_ 0 "N/A - Did not attend any visits" 1 "Discharge (completed care)" 2 "Request future review appointment - appointment booked" 3 "Request future review appointment - appointment NOT booked" 4 "Transfer of care to other clinician / hospital / GP" 5 "Review at RCH for other medical issue" 6 "Other ", replace
browse if d17_outcome_final_visit==5
replace d17_outcome_final_visit=1 if record_id==132
replace d17_outcome_final_visit=3 if record_id==334
replace d17_outcome_final_visit=1 if record_id==101
replace d17_outcome_final_visit=6 if record_id==331
replace d17_outcome_final_visit=6 if record_id==90
replace d17_outcome_final_visit=6 if record_id==204
replace d17_outcome_final_visit=6 if record_id==295
replace d17_outcome_final_visit=6 if record_id==381
replace d17_outcome_final_visit=6 if record_id==256
replace d17_outcome_final_visit=3 if record_id==323
replace d17_outcome_final_visit=6 if record_id==210
replace d17_outcome_final_visit=1 if record_id==37
replace d17_outcome_final_visit=6 if record_id==234
replace d17_outcome_final_visit=6 if record_id==202
replace d17_outcome_final_visit=1 if record_id==240
tab d17_outcome_final_visit, missing 

tab d18_total_dna, missing
*(none missing)
tab d20_cancelled_visits_rch, missing
*(none missing)
tab d21_cancel_visit_pt, missing
*(none missing )
tab part_d_visits_complete, missing
*(none missing)
tab d18_total_dna d15_total_attended_visits, missing

*generate APPT rate 
generate APPT_rate= d15_total_attended_visits/d13_number_sched_visits 
summ APPT_rate, detail


*Check CLINICAL DETAILS (Part E)
tab part_d_visits_complete, missing
*(none missing) 
***Risk stratification variable
generate RISK=0 
label variable RISK "Risk of acquiring TB infection"
label define Risk 0 "No known exposure risks" 1 "Travel in endemic area" 2 "Lived in endemic area" 3 "Non-household contact with Sx or TB" 4 "Household contact with Sx or TB"
label values RISK Risk 
replace RISK=1 if e24_travel_endemic==1
replace RISK=2 if e24_live_endemic==1
replace RISK=3 if e24_nonhousehold_symptoms==1
replace RISK=3 if e24_nonhousehold_tb==1
replace RISK=4 if e24_household_symptoms==1
replace RISK=4 if e24_household_tb==1
tab RISK, missing


*Check CLINICAL TESTS (Part F) 
tab f27_community_tb_testing, missing
*(5 not recorded/unclear)
replace f27_community_tb_testing=. if f27_community_tb_testing==9
*check
tab f27_community_tb_testing, missing
tab part_f_clinical_care_v_3, missing
*none missing 
tab f28_tst, missing
*none missing 
tab f28_quantiferon, missing
*none missing
tab f29_tst_mm, missing
replace f29_tst_mm=. if f29_tst_mm==99
replace f29_tst_mm=. if f29_tst_mm==9999
replace f29_tst_mm=. if f29_tst_mm==9999999 
*generate binary TST 
gen TST=0
label variable TST "Binary TST result"
label values TST f28_tst_
replace TST=1 if f29_tst_mm>15
replace TST=1 if f29_tst_mm>10 & e24_live_endemic==1
replace TST=1 if f29_tst_mm>5 & e24_household_tb==1
tab TST, missing

tab f30_quantiferongold, missing
*none missing 
*generate RCH test variable 
gen RCH_test=0
label variable RCH_test "Was TST or IGRA done at RCH?"
label values RCH_test RCH_test_
label define RCH_test_ 0 "No" 1 "Yes", replace
replace RCH_test=1 if f28_tst==1
replace RCH_test=1 if f28_quantiferon==1
tab RCH_test, missing 


* Check MANAGEMENT (Part G)
tab g34_final_diagnosis, missing
*(none missing, 1 Active TB)
browse if g34_final_diagnosis==0
replace g34_final_diagnosis=1 if g34_final_diagnosis==0
*check 
tab g34_final_diagnosis, missing
tab g35_recommended_rx, missing
replace g35_recommended_rx=. if g35_recommended_rx==9

tab g35_recommended_rx, missing
*(4 missing)
tab g35o_treatment_other
*(21 listed)
tab g36_pt_fam_decision ,missing
replace g36_pt_fam_decision=. if g36_pt_fam_decision==9
*checked
tab g36_pt_fam_decision ,missing
*(7 missing, 10 decline treatment)
tab g37_isoniazid, missing
*(none missing)
tab g37_rifampicin, missing 
*(none missing)
tab g37_pyridoxine, missing
*(none missing)
tab g37_other_meds,  missing
*(none missing)
tab g37b, missing
*(none missing, 28 medication changes)
*generate meds changed 
gen Rx_changed=0
label variable Rx_changed "Medications changed (not dose)"
label values Rx_changed g37b_
browse if g37b==1
replace Rx_changed=1 if record_id==162
replace Rx_changed=1 if record_id==135
replace Rx_changed=1 if record_id==160
replace Rx_changed=1 if record_id==19
replace Rx_changed=1 if record_id==259
replace Rx_changed=1 if record_id==157
replace Rx_changed=1 if record_id==372
replace Rx_changed=1 if record_id==210
replace Rx_changed=1 if record_id==342
replace Rx_changed=1 if record_id==224
replace Rx_changed=1 if record_id==44
tab Rx_changed, missing 

tab g39_family_verbal_counsel, missing
*(329 missing)
replace g39_family_verbal_counsel=. if g39_family_verbal_counsel ==9
*Check 
tab g39_family_verbal_counsel, missing
tab g40_family_written_info, missing
*(400 missing)
replace g40_family_written_info=. if g40_family_written_info==9
*checked
tab g40_family_written_info, missing
tab g41_adequate_adherence, missing
*(56 missing)
replace g41_adequate_adherence=. if g41_adequate_adherence==9
*Check 
tab g41_adequate_adherence, missing
tab g41o_nonadherence_reason, missing
***(none missing, lots of details, needs cleaning if going to be reported)
tab g42_med_side_effects, missing
*(16 missing)
replace g42_med_side_effects=. if g42_med_side_effects==9
*check
tab g42_med_side_effects, missing
*(16 missing)
tab g43_months_prescribed, missing
*(10 missing)
tab g44_treatment_dispensed, missing
*(10 missing)
tab g45_months_completed, missing
*(none missing)

*Generate Target treatment time variable 
gen Target_rx_duration=6 if g35_recommended_rx==1
label variable Target_rx_duration "What is the target treatment duration?"
replace Target_rx_duration=9 if g35_recommended_rx==2
replace Target_rx_duration=6 if g35_recommended_rx==1
replace Target_rx_duration=4 if g35o_treatment_other=="Rifampicin 600mg orally daily and isoniazid 300mg orally daily"
replace Target_rx_duration=3 if g35o_treatment_other=="Isoniazid 300mg daily, Rifampicin 600mg daily for 3 months"
replace Target_rx_duration=4 if g35o_treatment_other=="Rifampicin 600mg orally daily and isoniazid 300mg orally daily"
replace Target_rx_duration=6 if g35o_treatment_other=="isoniazid 300, rifampicin 600 - 6 months"
replace Target_rx_duration=6 if g35o_treatment_other=="6 months of moxifloxacin 200mg"
replace Target_rx_duration=6 if g35o_treatment_other=="moxifloxacin 400mg daily (script supplied for 2 months supply, DUC approved for 6 months)"
replace Target_rx_duration=3 if g35o_treatment_other=="Pyrazinamide 1g daily and rifampicin 300mg once daily for 3 months"
replace Target_rx_duration=4 if g35o_treatment_other=="Isoniazid and rifampicin"
replace Target_rx_duration=6 if g35o_treatment_other=="Moxifloxacin 200mg, , Ethambutol 300mg daily for 6 months"
replace Target_rx_duration=3 if g35o_treatment_other=="Rifampicin 300 OD, isoniazid 250 OD for 3 months"
replace Target_rx_duration=4 if g35o_treatment_other=="Rifampicin 300mg once a day, Pyrazinamide 500mg once a day"
replace Target_rx_duration=4 if g35o_treatment_other=="Rifampicin for 4 months"
replace Target_rx_duration=2 if g35o_treatment_other=="Further 2 months of Isoniazid (total of 6 months). Treatment commenced in Newcastle." 
replace Target_rx_duration=6 if g35o_treatment_other=="Moxifloxacin 400mg, Pyrazinamide 2000mg"
replace Target_rx_duration=4 if g35o_treatment_other=="isoniazid 300mg daily (for 4 months) and rifampicin 600mg daily (for 4 months)"
replace Target_rx_duration=3 if g35o_treatment_other=="3 months of: isoniazid 300 mg daily as well as rifampicin 450 mg daily"
replace Target_rx_duration=5 if g35o_treatment_other=="Continue isoniazid to complete 6 months (commenced on treatment on 15 Feb 2013, whilst in community detention)." 
replace Target_rx_duration=6 if g35o_treatment_other=="Finish 6 months of isoniazid (rx started in Darwin)" 
*check for increasse in treatment duration
browse g37bo_meds_changed
replace Target_rx_duration=9 in 299
replace Target_rx_duration=9 in 67
tab Target_rx_duration, missing 
**4 others missing all DNA first appt


tab g46_review, missing
*(14 missing)
replace g46_review=.  if g46_review==9
*check
tab g46_review, missing
tab g47_other_review, missing
*(14 missing)
replace g47_other_review=. if g47_other_review==9
*check 
tab g47_other_review, missing

*Generate REVIEW variable
gen REVIEW=g46_review
label values REVIEW g46_review_
label variable REVIEW "Was the child reviewed at/after treatment?"
replace REVIEW=1 if g47_other_review==1
tab REVIEW,missing

tab g48_refugeemigrant_screen, missing
*(none missing)
tab g48_vit_d, missing
*(none missing)
tab g48_hiv, missing
*(none missing)
tab g48_other_medical, missing
*(none missing)
tab part_g_clinical_care_v_4, missing
*(none missing)

***generate treatment completion variable 
tab g45_months_completed Target_rx_duration
gen Rx_complete=0
label variable Rx_complete "Overall, was treatment completed?"
label define rx_complete_ 0 "No" 1 "Yes"
label values Rx_complete rx_complete_
replace Rx_complete=1 if Target_rx_duration== g45_months_completed
tab Rx_complete, missing

gen completediff= g45_months_completed-Target_rx_duration
tab completediff, missing

replace Rx_complete=1 if completediff>-1.5 & completediff!=.
tab Rx_complete, missing

*cross check treatment completion
tab Rx_complete REVIEW, missing 
browse if Rx_complete==1 & REVIEW==0
**big discrepancy b/w months of treatment prescribed/dispensed and g45_months_completed
browse if Rx_complete==0 & REVIEW==1

browse if Rx_complete==0 & d17_outcome_final_visit==4
***cleaning as per medical records
replace d17_outcome_final_visit=3 if record_id==262
replace d17_outcome_final_visit=1 if record_id==314
replace Rx_complete=1 if record_id==314
replace d17_outcome_final_visit=1 if record_id==311
replace Rx_complete=1 if record_id==311
replace d17_outcome_final_visit=1 if record_id==22
replace d17_outcome_final_visit=1 if record_id==49
replace Rx_complete=1 if record_id==49

*ID 262 - Not transferred (just sent to dental follow up) - this was really a loss to follow up (appt booked then cancelled by clinician and not rebooked)
*ID 314 - Not transferred. Completed therapy, and continued follow up for other issues. 
*ID 270 - Transferred to GP. Poor adherence. Unknown treatment completion.
*ID 311 - Not transferred. Completed treatment.
*ID 22 - Stopped Rx early, not restarted => discharged. Not transferrred - just planned follow up for other issues.
*ID 49 - Completed Rx. Discharged. Not transferred.
*ID 296 - Transferred to Sydney at 4.5 months therapy. Unknown treatment completion.
*ID 365 - Transferred care to GP after starting preventive Rx. Unknown treatment completion.

*** ANALYSIS TABLE 1
tab AGEcategory Rx_complete,col chi missing 
bysort Rx_complete: summ AGEyears, detail 
ttest AGEyears, by(Rx_complete)
tab b3_sex Rx_complete, col chi missing
tab COUNTRY_birth Rx_complete, col chi missing 
tab b10_preferred_language Rx_complete, col chi missing
tab c3_referring_doctor Rx_complete, col chi missing
tab c4_clinic_referral Rx_complete, col chi missing
tab RISK Rx_complete, col chi missing
tab d12_clinic_first_visit Rx_complete , col chi missing 
tab d14_different_clinic Rx_complete , col chi missing

histogram d13_number_sched_visits
bysort Rx_complete: summ d13_number_sched_visits , detail
ttest d13_number_sched_visits, by(Rx_complete)

histogram d15_total_attended_visits
bysort Rx_complete: summ d15_total_attended_visits , detail
ttest d15_total_attended_visits, by(Rx_complete)

histogram APPT_rate
bysort Rx_complete: summ APPT_rate , detail
ttest APPT_rate, by(Rx_complete)

tab TST Rx_complete, col chi missing 
tab f28_quantiferon Rx_complete, col chi missing 
tab g48_refugeemigrant_screen Rx_complete, col chi missing
tab g48_other_medical Rx_complete, col chi missing 
tab g35_recommended_rx Rx_complete, col chi missing
tab Rx_changed Rx_complete, col chi exact missing 
tab g42_med_side_effects Rx_complete, col chi missing 


tab RCH_test Rx_complete, col chi missing

***Logistic regression, backward stepwise analysis, added variables 
logistic Rx_complete AGEyears b3_sex COUNTRY_birth b10_preferred_language i.c4_clinic_referral i.ReferredFrom i.d12_clinic_first_visit i.RISK d14_different_clinic i.g35_recommended_rx Target_rx_duration Rx_changed g48_refugeemigrant_screen g42_med_side_effects

*drop referred to
logistic Rx_complete AGEyears b3_sex COUNTRY_birth b10_preferred_language i.ReferredFrom i.d12_clinic_first_visit i.RISK d14_different_clinic i.g35_recommended_rx Target_rx_duration Rx_changed g48_refugeemigrant_screen g42_med_side_effects

*drop Target Rx duration
logistic Rx_complete AGEyears b3_sex COUNTRY_birth b10_preferred_language i.ReferredFrom i.d12_clinic_first_visit i.RISK d14_different_clinic i.g35_recommended_rx Rx_changed g48_refugeemigrant_screen g42_med_side_effects

*drop age
logistic Rx_complete b3_sex COUNTRY_birth b10_preferred_language i.ReferredFrom i.d12_clinic_first_visit i.RISK d14_different_clinic i.g35_recommended_rx Rx_changed g48_refugeemigrant_screen g42_med_side_effects

*drop clinic change 
logistic Rx_complete b3_sex COUNTRY_birth b10_preferred_language i.ReferredFrom i.d12_clinic_first_visit i.RISK i.g35_recommended_rx Rx_changed g48_refugeemigrant_screen g42_med_side_effects

*drop RISK
logistic Rx_complete b3_sex COUNTRY_birth b10_preferred_language i.ReferredFrom i.d12_clinic_first_visit i.g35_recommended_rx Rx_changed g48_refugeemigrant_screen g42_med_side_effects

*drop sex
logistic Rx_complete COUNTRY_birth b10_preferred_language i.ReferredFrom i.d12_clinic_first_visit i.g35_recommended_rx Rx_changed g48_refugeemigrant_screen g42_med_side_effects

*drop country of birth
logistic Rx_complete b10_preferred_language i.ReferredFrom i.d12_clinic_first_visit i.g35_recommended_rx Rx_changed g48_refugeemigrant_screen g42_med_side_effects

*drop referred from
logistic Rx_complete b10_preferred_language i.d12_clinic_first_visit i.g35_recommended_rx Rx_changed g48_refugeemigrant_screen g42_med_side_effects

*drop recommended Rx
logistic Rx_complete b10_preferred_language i.d12_clinic_first_visit Rx_changed g48_refugeemigrant_screen g42_med_side_effects

*drop clinic of first visits
logistic Rx_complete b10_preferred_language Rx_changed g48_refugeemigrant_screen g42_med_side_effects

*drop medication changes
logistic Rx_complete b10_preferred_language g48_refugeemigrant_screen g42_med_side_effects

*drop migrant screen
logistic Rx_complete b10_preferred_language g42_med_side_effects
**final model suggests that those with language other than English as preferred language are twice as likely to complete preventive therapy, and those who experience adverse effects are 4 times less likely to complete.
